# Supplementary material for: Psychological and Physical Distress in Italian People during COVID-19 Pandemic: One Year Later
Source: Int J Environ Res Public Health. 2021 Nov 28;18(23):12525. doi: 10.3390/ijerph182312525 (PMC8656865; doi:10.3390/ijerph182312525)
Supplement: Supplementary file 1 [file ijerph-18-12525-s001.zip]

Archive with 1 entries (1 files):
- ijerph-1439271-supplementary.pdf
